# Supplementary material for: Biodegradation of PBSA Films by Elite Aspergillus Isolates and Farmland Soil
Source: Polymers (Basel). 2022 Mar 24;14(7):1320. doi: 10.3390/polym14071320 (PMC9002719; doi:10.3390/polym14071320)
Supplement: Supplementary file 1 [file polymers-14-01320-s001.zip]

Archive with 1 entries (1 files):
- polymers-1617490-supplementary.pdf
